# Supplementary material for: Management Factors Influence Animal Welfare and the Correlation to Infectious Diseases in Dairy Cows
Source: Animals (Basel). 2021 Nov 20;11(11):3321. doi: 10.3390/ani11113321 (PMC8614703; doi:10.3390/ani11113321)
Supplement: Supplementary file 1 [file animals-11-03321-s001.zip]

Archive with 1 entries (1 files):
- animals-1421649-supplementary.pdf
